# Supplementary material for: A novel KCNQ1 nonsense variant in the isoform-specific first exon causes both jervell and Lange-Nielsen syndrome 1 and long QT syndrome 1: a case report
Source: BMC Med Genet. 2017 Jun 8;18:66. doi: 10.1186/s12881-017-0430-7 (PMC5465588; doi:10.1186/s12881-017-0430-7)
Supplement: Additional file 1: Table S1. — The proband’s (II-2 in Fig. 2) results of genetic screening of LQT causative genes (KCNQ1, KCNH2, SCN5A, KCNE1, KCNE2, KCNJ2, SCN4B, KCNJ5). Entire coding exons, including the intronic boundaries of the genes were analyzed. (XLSX 10 kb) [file 12881_2017_430_MOESM1_ESM.xlsx]

## Sheet: Sheet1
	Supplementary table
	The proband's (II-2 in Fig.2) results of genetic screening of LQT causative genes (KCNQ1, KCNH2, SCN5A, KCNE1, KCNE2, KCNJ2, SCN4B, KCNJ5)
	Entire coding exons, including the intronic boundaries of the genes were analyzed.
	Gene symbol	Chromosome	Type	Genotype	Alleles	Effect	CDS / Sequence change	Protein change
	KCNQ1	11	Substitution	Homozygous	T/T	Nonsense	NM_000218.2:c.115G>T	NP_000209.2:p.Glu39X
	KCNQ1	11	Substitution	Homozygous	A/A	Synonymous	NM_000218.2:c.1110G>A	NP_000209.2:p.Ala370=
	KCNQ1	11	Substitution	Homozygous	G/G	Missense	NM_000218.2:c.1343C>G	NP_000209.2:p.Pro448Arg
	KCNH2	7	Substitution	Homozygous	G/G	Synonymous	NM_000238.3:c.1956T>C	NP_000229.1:p.Tyr652=
	KCNH2	7	Substitution	Homozygous	C/C	Synonymous	NM_000238.3:c.1692A>G	NP_000229.1:p.Leu564=
	KCNH2	7	Substitution	Homozygous	A/A	Synonymous	NM_000238.3:c.1539C>T	NP_000229.1:p.Phe513=
	KCNH2	7	Substitution	Homozygous	A/A	Synonymous	NM_000238.3:c.1467C>T	NP_000229.1:p.Ile489=
	SCN5A	3	Substitution	Homozygous	G/G	Synonymous	NM_001160160.1:c.5358T>C	NP_001153632.1:p.Asp1786=
	SCN5A	3	Substitution	Homozygous	C/C	Synonymous	NM_001160160.1:c.3183A>G	NP_001153632.1:p.Glu1061=
	SCN5A	3	Substitution	Heterozygous	T/C	Synonymous	NM_001160160.1:c.87A>G	NP_001153632.1:p.Ala29=
	KCNE1	21	Substitution	Heterozygous	T/C	Missense	NM_000219.3:c.112A>G	NP_000210.2:p.Ser38Gly
	KCNE2
	No variants Found.
	KCNJ2	17	Substitution	Heterozygous	G/A	Synonymous	NM_000891.2:c.687A>G	NP_000882.1:p.Ala229=
	SCN4B
	No variants Found.
	KCNJ5	11	Substitution	Homozygous	C/C	Synonymous	NM_000890.3:c.171T>C	NP_000881.3:p.Ser57=
	KCNJ5	11	Substitution	Homozygous	G/G	Synonymous	NM_000890.3:c.810T>G	NP_000881.3:p.Leu270=
	KCNJ5	11	Substitution	Homozygous	C/C	Synonymous	NM_000890.3:c.834T>C	NP_000881.3:p.His278=
	KCNJ5	11	Substitution	Homozygous	G/G	Missense	NM_000890.3:c.844C>G	NP_000881.3:p.Gln282Glu
